# Supplementary material for: iCanClean Improves Independent Component Analysis of Mobile Brain Imaging with EEG
Source: Sensors (Basel). 2023 Jan 13;23(2):928. doi: 10.3390/s23020928 (PMC9863946; doi:10.3390/s23020928)
Supplement: Supplementary file 1 [file sensors-23-00928-s001.zip]

Archive with 2 entries (2 files):
- Summary Data.xlsx
- Supplemental Component Figures.pdf
